# Supplementary material for: Differential Effects of Exercise on fMRI of the Midbrain Ascending Arousal Network Nuclei in Myalgic Encephalomyelitis/Chronic Fatigue Syndrome (ME/CFS) and Gulf War Illness (GWI) in a Model of Postexertional Malaise (PEM)
Source: Brain Sci. 2022 Jan 5;12(1):78. doi: 10.3390/brainsci12010078 (PMC8774249; doi:10.3390/brainsci12010078)
Supplement: Supplementary file 1 [file brainsci-12-00078-s001.zip]

Archive with 2 entries (2 files):
- brainsci-1497146-supplementary.pdf
- Primary data.xlsx
